# Supplementary material for: Molecular Mechanism of Gibberellins in Mesocotyl Elongation Response to Deep-Sowing Stress in Sweet Maize
Source: Curr Issues Mol Biol. 2022 Dec 29;45(1):197–211. doi: 10.3390/cimb45010015 (PMC9856927; doi:10.3390/cimb45010015)
Supplement: Supplementary file 1 [file cimb-45-00015-s001.zip]

Archive with 2 entries (2 files):
- Figures S1¿CS4.pdf
- Tables S1¿CS2.pdf
